# Supplementary material for: Identification of plastid genomic regions inferring species identity from de novo plastid genome assembly of 14 Korean-native Iris species (Iridaceae)
Source: PLoS One. 2020 Oct 26;15(10):e0241178. doi: 10.1371/journal.pone.0241178 (PMC7588056; doi:10.1371/journal.pone.0241178)
Supplement: S3 Table — (XLSX) [file pone.0241178.s004.xlsx]

## Sheet: Sheet1
S3 Table. CP sub genomes with less selection pressure
	114410_120	42113_125	1077_120	7807_175	26516_287	9743_171
I.domestica	ACTTGTCTATTTATATTGTGGACACCAGACGAATCAATGGTTTATCAAAATCTTAAGAATCAATAGATTTAAAAATCTGTTCATGAGAAAGGACCAAGGGGCTTTGATTTTCGTTTCAATAACAT	AAGTAAGCAGTTCTTAACTGTATCGATCCGATAGCTCGATAATTGATCTTTACGGTGCTTTCTTTATCAATTCGATCCTTTATCCATAGAGTATAGTATGTGGGCCGTAT----TTTCCTATTTT	CTGGTTATCCAGTTACAGAAGCGACCCCATAGGCTTGTACTTTCGCGTCTCTCTAAAATTGCAGTCATGATAAGATCTTGGTTTATTTCATTTTCAAGGACTCCCAAGCACACGTACTAA	AAAAAAAAGATCTTGGAGATTGTGCAATGCTTACTCTCAAACTCTTTGTTTACACAGTAGTAATATTTTTTGTTTCTCTCTTCATCTTTGGATTCTTATCTAACGATCCGGTACGTAATCCTGGACGTGAGGAATAAAAA-AAATATTTTTCGTTTTTCTTTACTTTTTTCTTTATTTTGTTTCTTAGTTT-------TT--T--TTATGTATGGAA	TTTTTCTAGATATGGTAGAAAAAAGGACCAGATTATGCGATGATGAGAATGAACAAGAATACTTACCAAAAATGTATGATCCTTTTTTGAACGGACCATATCGAGGAACAATAAAAAAATTCGATTTACGTGAAATCATTCATGATTTCATCACTTCGACAGAAACATTTGATTCCATAGAAATGTTCTGGATAAATAAGATTCATGATCTATTTCCTAAGCATTCTCGAGAATTTGAACATAAAAAGAATCCATTTCGCGGGGAATCCTTTTTGAATTCGAATTTTTTTATT	TTTCCATAAAGGAGCCGAATGAAAGCAAAATTTCATGTTCGGTTTTGAATTAGAGACGTTAAAAATGATCAATCAACGTCGACTATAACCCCTAGCCTTCCAAGCTAACGATGCGGGTTCGATTCCCGCTACCCGCTCTATATTCCTTATTCTACATGCATTATCCATTTT
I.dichotoma	ACTTGTCTATTTATATTGTGGACACCAGACGAATCAATGGTTTATCAAAATCTTAAGAATCAATAGATTTTAAAATCTGTTCATGAGAAAGGACCAAGGGGCTTTGATTTTCGTTTCAATAACAT	AAGTAAGCAGTTCTTAACTGTATCGATCCGATAGCTCGATAATTGATCTTTACGGTGCTTTCTTTATCAATTCGATCCTTTATCCATAGAGTATAGTATGTGGGCCGTAT----TTTCCTATTTT	CTGGTTATCCAGTTACAGAAGCGACCCCATAGGCTTGTACTTTCGCGTCTCTCTAAAATTGCAGTCATGATAAGATCTTGGTTTATTTCATTTTCAAGGACTCCCAAGCACACGTACTAA	---AA-AAGATCTTGGAGATTGTGCAATGCTTACTCTCAAACTCTTTGTTTACACAGTAGTAATATTTTTTGTTTCTCTCTTCATCTTTGGATTCTTATCTAACGATCCGGTACGTAATCCTGGACGTGAGGAATAAAAA-AAATATTTTTCGTTTTTCTTTACTTTTTTCTTTATTTTGTTTCTTAGTTT-------TT--T--TTATGTATGGAA	TTTTTCTAGATATGGTAGAAAAAAGGACCAGATTATGCGATGATGAGAATGAACAAGAATACTTACCAAAAATGTATGATCCTTTTTTGAACGGACCATATCGAGGAACAATAAAAAAATTCGATTTACGTGAAATCATTCATGATTTCATCACTTCGACAGAAACATTTGATTCCATAGAAATGTTCTGGATAAATAAGATTCATGATCTATTTCCTAAGCATTCTCGAGAATTTGAACATAAAAAGAATCCATTTCGCGGGGAATCTTTTTTGAATTCGAATTTTTTTATT	TTTCCATAAAGGAGCCGAATGAAAGCAAAATTTCATGTTCGGTTTTGAATTAGAGACGTTAAAAATGATCAATCAACGTCGACTATAACCCCTAGCCTTCCAAGCTAACGATGCGGGTTCGATTCCCGCTACCCGCTCTATATTCCTTATTCTACATGCATTATCCATTTT
I.ensata var. spontanea	ACTTGTATATTTATATTGCGGACACCAGACGAATCAATGGTTTATCAAAATCTTAAGAATCAATAGATTTTTAAATCTGTTCGTGAGAAAGGACCAGGGGGCTTTTATTTTCGTTTCAATAACAT	AAGTAAGCAGTTCTTAACTGTATCGATCCGATAGCTCGATAATTGATCTTTACGGCGCTTTCTTTATCAATTTGATCCTTTATCCATAGAGTATAGTATGCGGGCCCTATCTTTTTTCCTATTTT	CTGGTTATCCAGTTACAGAAGCGACCCCATAGGCTTGTACTTTCGCGTCTCTCTAAAATTGCAGTCATGGTAAGATCTTGGTTTATTTTATTTTCAAGGACTCCCAAGCGCACGTACTAA	AAAAAAAAGATCTTGGAGATTGTGTAATGCTTACTCTCAAACTCTTTGTTTACACAGTAGTAATATTTTTTGTTTCTCTCTTCATCTTTGGATTCTTATCTAATGATCCGGGCCGTAATCCCGGACGTGAGGAATAAAAAAAAATATTTGTCGTTTTTCTTTACTTT-TTCTTTATTTTGTTTCTTAGTTTCTTACTTTTTTT--TTATGTATGGAA	TTTTTCTAGATATGGTAGAAAAAAGGACCAGATTATGCGATGATGAGAATGAACAAGAATACTTACCAAAAATGTATGATCCTTTTTTGAATGGACCGTATCGAGGAACAATAAAAAAATTAGATTTATGTGAAATCATTCATGATTTCATCACTTCAACAGAAACATTTGATTCCATAGAAATGTTCTGGATAAATAAGATTCATGATCTATTTACTAATCATTCT------------------------------------------------------------------	TTTCCATAAAGGAGCCGAATGAAAGCAAAATTTCATGTTCGGTTTTGAATTAGAGACGTTAAAAATGATCAATCAACGTCGACTATAACCCCTAGCCTTCCAAGCTAACGATGCGGGTTCGATTCCCGCTACCCGCTCCATATTCCTTATTCTACATGCATTCCCCATTTT
I.gatesii	ACTTGTCTATTTATATTGTGGACACCAGACGAATCAATGGTTTATCAAAATCTTAAGAATCAATAGATTTTTAAATCTGTTCATGAGAAAGGACCAGGGGGCTTTGATTTTCGTTTCAATAACAT	AAGTAAGCAGTTCTTAACTGTATCGATCCGATAGCTCGATAATTGATCTTTACGGTGCTTTCTTTATCAATTCGATCCTTTATCCATAGAGTATAGTATGTGGGCCGTAT----TTTCCTATTTT	CTGGTTATCCAGTTACAGAAGCGACCCCATAGGCTTGTACTTTCGCGTCTCTCTAAAATTGCAGTCATGATAAGATCTTGGTTTATTTCATTTTCAAGGACTCCCAAGCGCACGTACTAA	-AAAAAAAGATCTTGGAGATTGTGCAATGCTTACTCTCAAACTCTTTGTTTACACAGTAGTAATATTTTTTGTTTCTCTCTTCATCTTTGGATTCTTATCTAACGATCCGGGACGTAATCCTGGACGTGAGGAATAAAAAAAAATATTTTTCGTTTTTCTTTACTTT------------CTTTCTTAGTTT-------TT--T--TTATGTATGGAA	TTTTTCTAGATATGGTAGAAAAAAGGACCAGATTATGCGATGATGAGAATGAACAAGAATACTTACCAAAAATGTATGATCCTTTTTTGAATGGACCATATCGAGGAACAATAAAAAAATTCGATTTACGTGAAATCATTCATGATTTCATCACTTCGACAGAAACATTTGATTCCATAGAAATGTTCTGGATAAATAAGATTCATGATCTATTTCCTGAGCATTCTCGAGAACTTGAACATCAAAAGAATCTATTTCGCGGGGAATCCTTTTTGAATTCTAATTTTTTTATT	TTTCCATAAAGGAGCCGAATGAAAGCAAAATTTCATGTTCGGTTTTGAATTAGAGACGTTAAAAATGATCAATCAACGTCGACTATAACCCCTAGCCTTCCAAGCTAACGATGCGGGTTCGATTCCCGCTACCCGCTCTATATTCCTTATTCTACATGCATTATCCATTTT
I.koreana	ATTTTGATATTTATATTGCGGACACCAGACGAATCAATGGTTTATCAAAATCTTAAGAATCAATAGATTTTTAAATCTGTTCATGAGAAAGGACCAGGGGGCTTTGATTTTCGTTTCAATAACAT	AAGTAAGCAGTTTTTAACTGTATCGATCCGATAGCTCGATAATTGATCTTTACGGTGCTTTCTTTATCAATTTGATCCTTTATCCATAGAGTATAGTATGTGGGCCATATCTTTTTTCCTATTTT	CTGGTTATCCAGTTACAGAAGCGACCCCATAGGCTTGTACTTTCGCGTCTCTCTAAAATTGCAGTCATGGTAAGATCTTGGTTTATTTTATTTTCAAGGACTCCCAAGCGCACATACTAA	--AAAAAAGATCTTGGAGATTGTGTAATGCTTACTCTCAAACTCTTTGTTTACACAGTAGTAATATTTTTTGTTTCTCTCTTCATCTTTGGATTCTTATCTAACGATCCGGGACGTAATCCTGGACGTGAGGAATAAAAA-AAATATTTTTAGTTTTTCTTTACTTTTTTCTTTATTTTGTTTCTTAGTTT-------T---T--TTATGTATGGAA	ATTTTCTAGATATGGTAGAAAAAAAGACCAGATTATGCGATGATGAGAATGAACAAGAATACTTACCAAAAATGTATGATCCTTTTTTGAACGGACCATATCGGGGAACAATAAAAAAATTCGATTTACGTGAAATCATGAACGATTTCATCACTTCAACAGAAACATTTGATTCCATAGAAATGTTCTGGATAAATAAGATTCATGATCTATTTACTAATCATTCTCGAGAATTTGAACATAAAAAGAATCCATTTCGCGGGAAATCCTTTTTGAATTCGAATTTTTTTATT	TTTCCATAAAGGAGCCGAATGAAAGCAAAATTTCATGTTCGGTTTTGAATTAGAGACGTTAAAAATGATCAATCAACGTCGACTATAACCCCTAGCCTTCCAAGCTAACGATGCGGGTTCGATTCCCGCTACCCGCTCTGTATTCCTTATTCTACATACATTATCCATTTT
I.lactea var. chinensis	ACTCATATATTTATATTGTGGACACCAGATGAATCAATGGTTTATCAAAATCTTAAGAATCAATAGATTTTAAAATCTGTTTATGAGAAAGGCCCAGGGGGCTTTGATTTTCGTTTCAATAGCAT	AAGTAAGCAGTTCTTAACTGTATCGATCCGATAGCTCGATAATTGATCTTTACGGCGCTTTCTTTATCAATTTGATCCTTTATCCATGGAGTATAGTATGCGGGCCATATCTTTTTTCCTATTTT	CTGGTTATCCAGTTACAGAAGCGACCCCATAGGCTTGTACTTTCGCGTCTCTCTAAAATTGCAGTCATGGTAAGATCTTGGTTTATTTTATTTTCAAGGACTCCCAAGCGCACGTACTAA	---AAAAAGATCTTGGAGATTGTGTAATGCTTACTCTCAAACTCTTTGTTTACACAGTAGTAATATTTTTTGTTTCTCTCTTCATCTTTGGATTCTTATCTAATGATCCGGGCCGTAATCCCGGACGTGAGGAATAAAA--AAACATTTGTAGTTTTTCTTTACTTT-TTCTTTATTTTGTTTCTTAGTTT-------TT--T--TTATGTATGGAA	TTTTTCTAGATATAGTAGAAAAAAGGACCAGATTATGCGATGATGAGAATGAACAGGAATACTTACCAAAAATGTATGATCCTTTTTTGAATGGACCATATCGAGGAACAATAAAAAAATTGGATTTACGTGAAATCATTCATGATTTCATCACTTCAACAGAAACATTTGATTCCATAGAAATGTTCTGGATAAATAAGATTCATGATCTATTTACTAATAATTCTCGAGAATTTGAACATAAAAGGAATCTATTTCGTGGGGAATCCTTTTTGAATTCGAATTTTTTTATT	TTTCCATAAAGGAGCCGAATGAAAGCAAAATTTCATGTTCGGTTTTGAATTAGAGACGCTAAAAATGATCAATCAACGTCGACTATAACCCCTAGCCTTCCAAGCTAACGATGCGGGTTCGATTCCCGCTACCCGCTCCATATTCCTTATTCTACGTGCATTCTCCATTTT
I.laevigata	ACTCATATATTTATATTGCGGACACCAGACGAATCAATGGTTTATCAAAATCTTAAGAATCAATAGATTTTTAAATCTGTTCGTGAGAAAGGACCAGGGGGCTTTGATTTTCGTTTCAATAACAT	AAGTAAGCAGTTCTTAACTGTATCGATCCGATAGCTCGATAATTGATCTTTACGGCGCTTTTTTTATCAATTTGATCCTTTATCCATAGAGTATAGTATGTGGGCCTTATCTTT-TTCCTATTTT	CTGGTTATCCAGTTACAGAAGCGACCCCATAGGCTTGTACTTTCGCGTCTCTCTAAAATTGCAGTCATGGTAAGATCTTGGTTTATTTTATTTTCAAGGACTCCCAAGCGCACGTACTAA	--AAAAAAGATCTTGGAGATTGTGTAATGCTTACTCTCAAACTCTTTGTTTACACAGTAGTAATATTTTTTGTTTCTCTCTTCATCTTTGGATTCTTATCTAATGATCCGGGCCGTAATCCCGGACGTGAGGAATAAAAAAA-ATATTTGTCGTTTTTCTTTACTTT-TTCTTTATTTTGTTTCTTAGTTTCTTACTTTTTTT--TTATGTATGGAA	TTTTTCTAGATATGGTAGAAAAAAGGACCAGATTAAGCGATGATGAGAATGAACAAGAATACTTACCAAAAATGTATGATCCTTTTTTGAATGGACCATATCGAGGAACAATAAAAAAATTAGATTTATGTGAAATCATGAATGATTTCATCACTTCAACAGAAACATTTGATTCCATAGAAATGTTCTGGATAAATAAGATTCATGATCTATTTACCAATCATTCT------------------------------------------------------------------	TTTCCATAAAGGAGCCGAATGAAAGCAAAATTTCATGTTCGGTTTTGAATTAGAGACGTTAAAAATGATCAATCAACGTCGACTATAACCCCTAGCCTTCCAAGCTAACGATGCGGGTTCGATTCCCGCTACCCGCCCCATATTCCTTATTCTACATGCATTCTCCATTTT
I.minutoaurea	ATTTTGATATTTATATTGCGGACACCAGACGAATCAATGGTTTATCAAAATCTTAAGAATCAATAGATTTTTAAATCTGTTCATGAGAAAGGACCAGGGGGCTTTGATTTTCGTTTCAATAACAT	AAGTAAGCAGTTTTTAACTGTATCGATCCGATAGCTCGATAATTGATCTTTACGGTGCTTTCTTTATCAATTTGATCCTTTATCCATAGAGTATAGTATGTGGGCCATATCTTTTTTCCTATTTT	CTGGTTATCCAGTTACAGAAGCGACCCCATAGGCTTGTACTTTCGCGTCTCTCTAAAATTGCAGTCATGGTAAGATCTTGGTTTATTTTATTTTCAAGGACTCCCAAGCGCACATACTAA	--AAAAAAGATCTTGGAGATTGTGTAATGCTTACTCTCAAACTCTTTGTTTACACAGTAGTAATATTTTTTGTTTCTCTCTTCATCTTTGGATTCTTATCTAACGATCCGGGACGTAATCCTGGACGTGAGGAATAAAAA-AAATATTTTTAGTTTTTCTTTACTTTTTTCTTTATTTTGTTTCTTAGTTT-------T---T--TTATGTATGGAA	ATTTTCTAGATATGGTAGAAAAAAAGACCAGATTATGCGATGATGAGAATGAACAAGAATACTTACCAAAAATGTATGATCCTTTTTTGAACGGACCATATCGGGGAACAATAAAAAAATTCGATTTACGTGAAATCATGAACGATTTCATCACTTCAACAGAAACATTTGATTCCATAGAAATGTTCTGGATAAATAAGATTCATGATCTATTTACTAATCATTCTCGAGAATTTGAACATAAAAAGAATCCATTTCGCGGGAAATCCTTTTTGAATTCGAATTTTTTTATT	TTTCCATAAAGGAGCCGAATGAAAGCAAAATTTCATGTTCGGTTTTGAATTAGAGACGTTAAAAATGATCAATCAACGTCGACTATAACCCCTAGCCTTCCAAGCTAACGATGCGGGTTCGATTCCCGCTACCCGCTCTGTATTCCTTATTCTACATACATTATCCATTTT
I.odaesanensis	ATTTTGATATTTATATTGTGGACACCAGACGAATCAATGGTTTATCAAAATCTTAAGAATCAATAGATTTTAAAATCTGTTCATGAGAAAGGACCGGGGGGCTTTGATTTTCGTTTCAATAACAT	AAGTAAGCAGTTTTTAACTGT----------TAGCTCGATAATTGATCTTTACGGTGCTTTCTTTATCAATTTGATCCTTTATCCATAGAGTATAGTATGTGGGCCATATCTTTTTTCCTATTTT	CTGGTTATCCAGTTACAGAAGCGACCCCATAGGCTTGTACTTTCGCGTCTCTCTAAAATTGCAGTCATGGTAAGATCTTGGTTTATTTTATTTTCAAGGACTCCCAAGCGCACGTACTAA	--AAAAAAGATCTTGGAGATTGTGTAATGCTTACTCTCAAACTCTTTGTTTACACAGTAGTAATATTTTTTGTTTCTCTCTTCATCTTTGGATTCTTATCTAATGATCCGGGACGTAATCCTGGACGTGAGGAATAAAAA-AAATATTTTTAGTTTTTCTTTACTTTTTTCTTTATTTTGTTTCTTAGTTT-------T---T--TTATGTATGGAA	ATTTTCTAGATATGGTAGAAAAAAGGACCAGATTATGCGATGATGAGAATGAAAAAGAATACTTACCAAAAATGTATGATCCTTTTTTGAGCGGACCATATCGGGGAACAATAAAAAAATTCGATTTACGTGAAATCATGAATGATTTCATCACTTCAACAGAAACATTTGATTCCATAGAAATGTTCTGGATAAATAAGATTCATGATCTATTTATTAATCATTCTCGAGAATTTGAACATAAAAAAAATCCATTTCGCGGGAAATCTTTTTTGAATTCGAATTTTTTTATT	TTTCCATAAAGGAGCCGAATGAAAGCAAAATTTCATGTTCGGTTTTGAATTAGAGACGTTAAAAATGATCAATCAACGTCGACTATAACCCCTAGCCTTCCAAGCTAACGATGCGGGTTCGATTCCCGCTACCCGCTCTATATTCCTTATTCTACATGCATTATCCATTTT
I.pseudoacorus	ACTCATATATTTATATTGCGGACACCAGACGAATCAATGGTTTATCAAAATCTTAAGAATCAATAGATTTTAAAATTTGTTCGTGAGAAAGGACCAGGGGGCTTTGATTTTTGTTTCAATAACAT	AAGTAAGCAGTTCTTAACTGTATCGATCCGATAGCTCGATAATTGATCTTTACGGCGCTTTCTTTATCAATTTGATCCTTTATCCATAGAGTATAGTATGCGGGCCTTATCTTTTTTCCTATTTT	CTGGTTATCCAGTTACAGAAGCGACCCCATAGGCTTGTACTTTCGCGTCTCTCTAAAATTGCAGTCATGGTAAGATCTTGGTTTATTTTATTTTCAAGGACTCCCAAGCGCACGTACTAA	---AAAAAGATCTTGGAGATTGTGTAATGCTTACTCTCAAACTCTTTGTTTACACAGTAGTAATATTTTTTGTTTCTCTCTTCATCTTTGGATTCTTATCTAATGATCCGGGCCGTAATCCCGGACGTGAGGAATAA-AAAAAATATTTGTCGTTTTTCTTTACTTT-TTCTTTATTTTGTTTCTTAGTTTCTTACTTTT--T--TTATGTATGGAA	TTTTTCTAGATACGGTAGAAAAAAGGACCAGATTATGCGATGATGAGAATGAACAAGAATACTTACCAAAAATGTATGATCCTTTTTTGAATGGACCATATCGAGGAACAATAAAAAAATTAGATTTACGTGAAATCATGAATGATTTCATCACTTCAACAGAAACATTTGATTCCATAGAAATGTTCTGGATAAATAAGATTCATGATCTATTTACCAATCATTCT------------------------------------------------------------------	TTTCCATAAAGGAGCCGAATGAAAGCAAAATTTCATGTTCGGTTTTGAATTAGAGACGTTAAAAATGATCAATCAACGTCGACTATAACCCCTAGCCTTCCAAGCTAACGATGCGGGTTCGATTCCCGCTACCCGCTCCATATTCCTTATTCTACATGCATTCTTCATTTT
I.rosii var latifolia	ATTTTTATATTTATATTGTGGACACCAGACGAATCAATGGTTTATCAAAATTTTAAGAATCAATAGATTTTGAAATCTGTTCATGAGAAAGGACCA-GGGGCTTTGATTTTCGTTTCAATAACAC	AAGTAAGCAGTTTTTAACTGTATCGATCCGATAGCTCGATAATTGATCTTTACAGTGCTTTCTTTATAAATTGGATCCTTTATCCATAGAGTATAGTATGTGGGCCATATCTTTTTTCCTATTTT	CTGGTTATCCAGTTACAGAAGCGACCCCATAGGCTTGTACTTTCGCGTCTCTCTAAAATTGCAGTCATGGTAAGATCTTGGTTTATTTTATTTTCAAGGACTCCCAAGCGCACGTACTAA	---AA-AAGATCTTGGAGATTGTGTAATGCTTACTCTCAAACTCTTTGTTTACACGGTAGTCATATTTTTTGTTTCTCTCTTCATCTTTGGATTCTTATCTAATGATCCGGGACGTAATCCTGGGCGCGAGGAATAAAA--AAATATTTTTAGTTTTTCTTTACTTTTTTCTTTATTTTGTTTCTTAGTTT-------T---T--TTATGTATGGAA	ATTTTCTAGATATGGTAGAAAAAAGGACCAGATTATGCGATGATGAGAATGAACAAGAATACCTACCAAAAATGTATGATCCTTTTTTGAACGGACCATATCGAGGAACAATAAAAAAATTCGATTTACGTGAAATCATGAATGATTTCATCACTTCAACAGAAACATTTGATTCCATAGAAATGTTCTGGATAAATAAGATTCATGATCTATTTACTAATCATTCTCGAGAATTTGAACATAAAAAGAATCCATTTCGCGGGGAATCCTTTTTGAATTCGAATTTTTTTATT	TTTCCATAAAGGAGCCGAATGAAAGCAAAATTTCATGTTCGGTTTTGAATTAGAGACGTTAAAAATGATCAATCAACGTCGACTATAACCCCTAGCCTTCCAAGCTAACGATGCGGGTTCGATTCCCGCTACCCGCTCTATATTCCTTATTCTACATGCATTATCCCTTTT
I.rossii var rossii	ATTTTTATATTTATATTGTGGACACCAGACGAATCAATGGTTTATCAAAATTTTAAGAATCAATAGATTTTGAAATCTGTTCATGAGAAAGGACCA-GGGGCTTTGATTTTCGTTTCAATAACAC	AAGTAAGCAGTTTTTAACTGTATCGATCCGATAGCTCGATAATTGATCTTTACAGTGCTTTCTTTATAAATTGGATCCTTTATCCATAGAGTATAGTATGTGGGCCATATCTTTTTTCCTATTTT	CTGGTTATCCAGTTACAGAAGCGACCCCATAGGCTTGTACTTTCGCGTCTCTCTAAAATTGCAGTCATGGTAAGATCTTGGTTTATTTTATTTTCAAGGACTCCCAAGCGCACGTACTAA	----AAAAGATCTTGGAGATTGTGTAATGCTTACTCTCAAACTCTTTGTTTACACGGTAGTCATATTTTTTGTTTCTCTCTTCATCTTTGGATTCTTATCTAATGATCCGGGACGTAATCCTGGGCGCGAGGAATAAAA--AAATATTTTTAGTTTTTCTTTACTTTTTTCTTTATTTTGTTTCTTAGTTT-------T---T--TTATGTATGGAA	ATTTTCTAGATATGGTAGAAAAAAGGACCAGATTATGCGATGATGAGAATGAACAAGAATACCTACCAAAAACGTATGATCCTTTTTTGAACGGACCATATCGAGGAACAATAAAAAAATTCGATTTACGTGAAATCATGAATGATTTCATCACTTCAACAGAAACATTTGATTCCATAGAAATGTTCTGGATAAATAAGATTCATGATCTATTTACTAATCATTCTCGAGAATTTGAACATAAAAAGAATCCATTTCGCGGGGAATCCTTTTTGAATTCGAATTTTTTTATT	TTTCCATAAAGGAGCCGAATGAAAGCAAAATTTCATGTTCGGTTTTGAATTAGAGACGTTAAAAATGATCAATCAACGTCGACTATAACCCCTAGCCTTCCAAGCTAACGATGCGGGTTCGATTCCCGCTACCCGCTCTATATTCCTTATTCTACATGCATTATCCCTTTT
I.ruthenica	ACTTGTATATTTATATTGCGGACACCAGACGAATCAATGGTTTATCAAAATCTTAAGAATCAATAGATTTTAAAATCTGTTCATGAGAAAGGACAG-GGGGCTTTGATTTTCGTTTCAATAACAT	AAGTAAGCAGTTCTTAACTGTATCGATCCGATAGCTCGATAATTGATCTTTACGGCGCTTTCTTTATCAATTCGATCTTTTATCCATGGAGTATAGTACGAGGGCCATATCTTT-TTCCTATTTT	CTGGTTATCCAGTTACAGAAGCGACCCCATAGGCTTGTACTTTCGCGTCTCTCTAAAATTGCAGTCATGGTAAGATCTTGGTTTATTTTATTTTCAAGGACTCCCAAGCACACGTACTAA	---AAAAAGATCTTGGAGATTGTGTAATGCTTACTCTCAAACTCTTTGTTTACACAGTAGTAATATTTTTTGTTTCTCTCTTCATCTTTGGATTCTTATCTAATGATCCGGGCCGTAATCCCGGACGTGAGGAATAAAAAAAAATATTTGTAGTTTTTCTTTACTTTTTTCTTTATTTTGTTTCTTAGTTTCTTACTTTTTTTATGTATGTATGGAA	TTTTTCTAGATATGGTAGAAAAAAGGACCAGATTATGCGATGATGAGAATGAACAAGAATACTTACCGAAAACGTATGATCCTTTTTTGAACGGACCATATCGAGGAACAATAAAAAAATTAGATTTACGTGAAATCATTCATGATTTCATCACTTCAACAGAAACATTTGATTCCATAGAAATGTTCTGTATAAATAAGATTCATAATCTATTTACTAATCATTCTCGAGAATTTGAACATAAAAGGAATCCATTTCGCGGGGAATCCCTTTTGCATTCCAATTTTTTTATT	TTTCCATAAAGGAGCCGAATGAAAGCAAAATTTCATGTTCGGTTTTGAATTAGAGACGTTAAAAATGATCAATCAACGTCGACTATAACCCCTAGCCTTCCAAGCTAACGATGCGGGTTCGATTCCCGCTACCCGCTCCATATTCCTTATTCTACGTGCATTCTCCTTTTT
I.sanguinea	ACTTGTATATTTATATTGCGGACACCAGACGAATCAATGGTTTATCAAAATCTTAAGAATCAATAGATTTTAAAATCTGTTCATGAGAAAGGACCAGGGGGCTTTGATTTTCGTTTCAATAACAT	AAGTAAGCAGTTCTTAACTGTATCGATCCGATAGCTCGATAATTGATCTTTACGGCGCTTTCTTTATCAATTAGATCCTTTATCCATAGAGTATAGTATGCGGGCCTTATCTTTTTTCCTATTTT	CTGGTTATCCAGTTACAGAAGCGACCCCATAGGCTTGTACTTTCGCGTCTCTCTAAAATTGCAGTCATGGTAAGATCTTGGTTTATTTTATTTTCAAGGACTCCCAAGCGCACGTACTAA	---AAAAAGATCTTGGAGATTGTGTAATGCTTACTCTCAAACTCTTTGTTTACACAGTAGTAATATTTTTTGTTTCTCTCTTCATCTTTGGATTCTTATCTAATGATCCGGGCCGTAATCCGGGGCGTGAGGAATAAAAA--AATATTTGTAGTTTTTCTTTACTTTTTTCTTTATTTTGTTTCTTAGTTTCTTACTTTTT-----TATGTATGGAA	TTTTTCTAGATATGGTAGAAAAAAGGACCAGATTATGTGATGATGAGAATGAACAAGAATACTTACCAAAAATGTACGATCCTTTTTTGAATGGGCCGTATCGAGGAACAATAAAAAAATTAGATTTACGTGAAATCATTCATGATTTCATCATTTCAACAGAAACATTTGATTCCATAGAAATGTTCTGGATAAATAAGATTCATGATCTATTTACTAATCATTCTCGAGAATTTGAACATAAAGGGAATCCATTTCGCGGGGAATCCTTTTTGAATTCGAATTTTTTTATT	TTTCCATAAGGGAGCCGAATGAAAGCAAAATTTCATGTTCGGTTTTGAATTAGAGACGTTAAAAATGATCAATCAACGTCGACTATAACCCCTAGCCTTCCAAGCTAACGATGCGGGTTCGATTCCCGCTACCCGCTCCATATTCCTTATTCTACATGCATTCTCCATTTT
I.setosa	ACTTGTATATTTATATTGCGGACACCAGACGAATCAATGGTTTATCAAAATCTTAAGAATCAATAGATTTTAAAATCTGTTCGTGAGAAAGGACCAGGGGGCTTTGATTTTCGTTTCAATAACAT	AAGTAAGCAGTTCTTAACTGTATCGATCCAATAGCTCGATAATTGATCTTTACGGCGCTTTCTTTATCAATTTGATCCTTTATCCATAGAGTATAGTATGCGGGCCTTATCTTTTTTCCTATTTT	CTGGTTATCCAGTTACAGAAGCGACCCCATAGGCTTGTACTTTCGCGTCTCTCTAAAATTGCAGTCATGGTAAGATCTTGGTTTATTTTATTTTCAAGGACTCCCAAGCGCACGTACTAA	--AAAAAAGATCTTGGAGATTGTGTAATGCTTACTCTCAAACTCTTTGTTTACACAGTAGTAATATTTTTTGTTTCTCTCTTCATCTTTGGATTCTTATCTAATGATCCGGGCCGTAATCCCGGACGTGAGGAATAAAAAAAAATATTTGTCGTTTTTCTTTACTTT-TTCTTTATTTTGTTTCTTAGTTTCTTACTTTT--T--TTATGTATGGAA	TTTTTCTAGATATGGTAGAAAAAAGGACCAGATTGTGCGATGATGGGAATGAACAAGAATACTTACCAAAAATGTATGATCCTTTTTTGAATGGACCATATCGAGGAACAATAAAAAAATTGGATTTACGTGAAATCATTCATGATTTCATCACTTCAACAGAAACATTTGATTCCATAGAAATGTTCTGGATAAATAAGATTCATGATCTATTTACCAATCATTCT------------------------------------------------------------------	TTTCCATAAAGGAGCCGAATGAAAGCAAAATTTCATGTTCGGTTTTGAATTAGAGACGTTAAAAATGATCAATCAACGTCGACTATAACCCCTAGCCTTCCAAGCTAACGATGCGGGTTCGATTCCCGCTACCCGCTCCATATTCCTTATTCTACATGAATTCTCCATTTT
I.uniflora var. caricina	ACTTGTATATTTATATTGCGGACACCAGACGAATCAATGGTTTATCAAAATCTTAAGAATCAATAGATTTTAAAATCTGTTCATGAGAAAGGACAG-GGGGCTTTGATTTTCGTTTCAATAACAT	AAGTAAGCAGTTCTTAACTGTATCGATCCGATAGCTCGATAATTGATCTTTACGGCGCTTTCTTTATCAATTCGATCTTTTATCCATGGAGTATAGTACGAGGGCCATATCTTT-TTCCTATTTT	CTGGTTATCCAGTTACAGAAGCGACCCCATAGGCTTGTACTTTCGCGTCTCTCTAAAATTGCAGTCATGGTAAGATCTTGGTTTATTTTATTTTCAAGGACTCCCAAGCACACGTACTAA	---AA-AAGATCTTGGAGATTGTGTAATGCTTACTCTCAAACTCTTTGTTTACACAGTAGTAATATTTTTTGTTTCTCTCTTCATCTTTGGATTCTTATCTAATGATCCGGGCCGTAATCCCGGACGTGAGGAATAAAAAAAAATATTTGTAGTTTTTCTTTACTTTTTTCTTTATTTTGTTTCTTAGTTTCTTACTTTTTTTATGTATGTATGGAA	TTTTTCTAGATATGGTAGAAAAAAGGACCAGATTATGCGATGATGAGAATGAACAAGAATACTTACCGAAAACGTATGATCCTTTTTTGAACGGACCATATCGAGGAACAATAAAAAAATTAGATTTACGTGAAATCATTCATGATTTCATCACTTCAACAGAAACATTTGATTCCATAGAAATGTTCTGGATAAATAAGATTCATAATCTATTTACTAATCATTCTCGAGAATTTGAACATAAAAGGAATCCATTTCGCGGGGAATCCCTTTTGCATTCCAATTTTTTTATT	TTTCCATAAAGGAGCCGAATGAAAGCAAAATTTCATGTTCGGTTTTGAATTAGAGACGTTAAAAATGATCAATCAACGTCGACTATAACCCCTAGCCTTCCAAGCTAACGATGCGGGTTCGATTCCCGCTACCCGCTCCATATTCCTTATTCTACGTGCATTCTCCTTTTT
S.angustifolium	AATTATATATTTATATTGTGGACACCAGACGAATCAATGGTTTATCAAAATCTTAAGAATCAATATATTTCTAAATCTGTTCGTGAGAAAGG-----GGGACTTTTATTTTCGTTTCAATAACAT	AAGTAAGCAGTTCTTAACTGTATCGACCCGGCAGCTCGATAATTGATCTTTACGGCGCTTTCTTTATCAATTAGATTCTTTATCCATAGAGTATAGTATGTAGGCTGTATCTTTTTTCCTCTTTT	CTGGTTATCCAGTTACAGAAGCGACCCCATAGGCTTGTACTTTCGCGTCTATCTAAAATTGCAGTCATGGTAAGATCTTGGTTTATTCAATTTTCAAGGACTCCCAAGCACACGTACTAA	AAAAAAAAGATCTTGGAGATTGTGTAATGCTTACTCTCAAACTCTTTGTTTACACAGTAGTCATATTTTTTGTTTCCCTCTTCATCTTTGGATTCTTATCTAACGATCCGGGACGTAATCCTGGACGCGAGGAATAAAAA-AAATAGTTTTAGTTTTTA----C-------------------------TT-------T---T--TTATGTATGGAA	TTTTTCTAGATATAGTAGAAAAAGAGGCACGATTATGTGATGATGAGAATGAACACAAATACTTACCAAAAATGTATGATCCTTTTTTAAGAGGATCATTTCGAGGAACAATAAAAAAACTCGACTTACGTGAAATTTCGAAAAATTTAATCACTTCGGCGGAAA------ATTCCATAGAAATGTTCAAGAAAAACAAGATTCATAATCTATTTTCAAATAATTCTCGAGCATTTGAACATAAAAAAAATATATTTAGTGAGAAATCTTTTTTGAATTCGCATTTTTTTGGG	TTTCCATAAAGGAGCCGAATGAAAGCAAAATTTCATGTTCGGTTTTGAATTAGAGACGTTAAAAATGATCAATCAACGTCGACTATAACCCCTAGCCTTCCAAGCTAACGATGCGGGTTCGATTCCCGCTACCCGCCCCATATTCCTTATTCTACATGTATTATGTATTTT
